# Supplementary material for: Light Therapy for Cancer-Related Fatigue in (Non-)Hodgkin Lymphoma Survivors: Results of a Randomized Controlled Trial
Source: Cancers (Basel). 2021 Sep 30;13(19):4948. doi: 10.3390/cancers13194948 (PMC8508131; doi:10.3390/cancers13194948)
Supplement: Supplementary file 1 [file cancers-13-04948-s001.zip]

Archive with 1 entries (1 files):
- cancers-1379326-supplementary.pdf
